# Supplementary material for: Association Between Maternal Weight Perception Before and During Pregnancy and Postpartum Depression Status in Southern China
Source: Nutrients. 2024 Oct 30;16(21):3696. doi: 10.3390/nu16213696 (PMC11547851; doi:10.3390/nu16213696)
Supplement: Supplementary file 1 [file nutrients-16-03696-s001.zip]

Archive with 1 entries (1 files):
- nutrients-3284305-Supplementary.pdf
